# Supplementary material for: Clinical Outcomes and Microbiological Characteristics of Sequence Type 11 Klebsiella pneumoniae Infection
Source: Front Med (Lausanne). 2022 May 16;9:889020. doi: 10.3389/fmed.2022.889020 (PMC9149164; doi:10.3389/fmed.2022.889020)
Supplement: Supplementary file 1 [file Table_1.xlsx]

## Sheet: Sheet1
							Medical history										Usage of invasive catheters							Infection site						Laboratory examination result														Detail of the antimicrobial susceptibility profiling
Group	Subgroup	Strain ID	Collection date	Age	Sex	Department	Pulmonary disease	Diabetes	Cardiovascular disease	Cerebrovascular disease	Cancer	Surgery within 3 months	Digestive disease	Urinary disease	Antibiotic exposure within 90 days	CCI	Usage of invasive catheters	Central intravenous catheter	Urinary catheter	Endotracheal tube	Gastrostomy tube	Drainage tube	Metastatic infection	Respiratory tract	Urinary tract	Blood	Drainage	Other	Infection type	Red blood cell count	Hemoglobin	White blood cell count	Platelet count	Neutrophil percentage	Total protein	Albumin	Hematocrit	Vasoactive drug use after Kp detection	Admitted in the ICU	ICU duration	Mechanical ventilation after Kp detection	SOFA	30-day mortality	Multidrug resistance	Carbapenem resistance	piperacillin/tazobactam	ceftazidime	imipenem	meropenem
Non-ST11	HvKp	1	2020-09-06	31	female	Otorhinolaryngological	0	1	1	0	0	0	0	0	0	2	0	0	0	0	0	0	0	1	0	0	0	0	1	4.67	136	13.16	261	59	74.2	45.4	0.43	0	0		0	0	0	0	0	<=4	0.25	0.5	28
ST11	HvKp	2	2020-09-05	29	female	ICU	0	0	0	0	0	0	0	0	1	0	1	1	1	1	1	0	1	1	0	0	0	0	1	3.49	107	13.61	232	88.4	67	28.6	0.31	1	0		1	11	0	1	1	>=128	>=64	>=16	6
Non-ST11	HvKp	4	2020-09-07	92	female	ICU	0	0	1	0	0	0	0	0	1	1	1	1	1	0	1	0	0	1	0	0	0	0	1	3.17	99	9.96	330	77.6	59	26.6	0.3	0	1	7	0	0	0	0	0	32	4	1	29
Non-ST11	cKp	7	2020-09-13	28	female	Emergency	0	0	0	0	0	0	0	0	1	0	0	0	0	0	0	0	0	0	0	0	0	1	1	4.31	121	9.01	249	71.8	75	38.2	0.37	0	0		0	0	0	0	0	<=4	<=0.12	0.5	30
ST11	cKp	15	2020-09-08	75	male	Emergency	0	1	1	0	0	0	1	1	1	5	1	1	1	1	1	0	1	0	0	1	0	0	1	2.26	65	12.93	17	92	47	23.7	0.19	1	1	15	1	17	1	1	1	>=128	>=64	>=16	6
Non-ST11	cKp	17	2020-09-19	18	male	Neurosurgery	0	0	0	0	0	0	0	0	0	0	0	0	0	0	0	0	0	1	0	0	0	0	2	4.97	153	16.25	172	95.1	62	38.2	0.43	0	0		1	8	0	0	0	<=4	<=0.12	<=0.25	32
Non-ST11	cKp	19	2020-09-21	56	male	Hematology	0	0	0	0	1	0	0	0	1	6	1	0	1	0	0	0	0	0	0	1	0	0	1	3.74	120	0.15	46	46.7	52	29	0.35	0	0		0	4	0	1	0	16	32	<=0.25	30
ST11	HvKp	24	2020-09-21	67	female	Emergency	1	1	1	1	0	0	0	0	1	4	1	1	1	0	0	1	1	1	0	0	0	0	1	2.77	99	8.95	205	71.9	65	33.2	0.29	0	0		0	1	0	1	1	>=128	>=64	>=16	>=16
Non-ST11	cKp	27	2019-07-25	69	female	ICU	1	0	1	1	0	1	0	0	1	3	1	0	1	1	0	0	0	1	0	0	0	0	1	3.57	117	5.1	273	67	missing	31.6	0.34	0	0		0	2	0	1	0	8	4	0.5	30
Non-ST11	cKp	30	2020-09-25	90	male	Emergency	1	1	1	0	0	0	0	0	0	3	0	0	0	0	0	0	0	1	0	0	0	0	1	2.65	91	8.23	299	88.1	59.4	33.5	0.27	0	0		0	0	0	0	0	8	0.25	<=0.25	32
ST11	cKp	31	2020-09-28	83	female	ICU	0	0	1	0	1	0	0	0	1	7	1	1	1	0	1	0	0	1	0	0	0	0	1	2.66	86	5.87	66	91.7	61	32.1	0.27	0	1	9	1	10	1	1	1	>=128	>=64	>=16	6
Non-ST11	cKp	34	2020-09-26	66	male	Emergency	0	0	0	0	0	0	0	0	0	0	0	0	0	0	0	0	0	0	0	1	0	0	2	4.86	155	35.38	136	94.9	75	41.1	0.43	0	0		0	6	0	0	0	<=4	<=0.12	<=0.25	<=0.25
ST11	cKp	40	2020-09-26	87	female	Emergency	0	0	1	0	1	1	1	0	1	5	1	1	1	0	1	0	0	1	0	0	0	0	1	2.16	69	25.82	39	95.3	60	25.8	0.21	1	0		0	14	1	1	1	>=128	>=64	>=16	6
Non-ST11	HvKp	44	2020-09-28	30	male	Hematology	0	0	1	0	0	0	1	0	1	4	0	0	0	0	0	0	0	0	0	0	0	1	1	2.42	71	5.84	384	76.6	74	39.7	0.23	0	0		0	0	0	0	0	8	<=0.12	0.5	36
Non-ST11	cKp	46	2020-09-29	81	male	Emergency	0	1	1	0	0	0	0	0	0	2	0	0	0	0	0	0	0	0	0	1	0	0	2	4.07	126	13.33	128	80.3	74	39	0.37	0	0		0	1	0	1	0	<=4	32	1	36
Non-ST11	HvKp	47	2020-09-28	49	male	Emergency	0	1	0	0	0	0	1	0	0	2	0	0	0	0	0	0	0	0	0	1	0	0	2	4.09	118	14.53	243	92	45.2	19	0.35	0	1	23	0	0	0	0	0	<=4	<=0.12	0.5	36
Non-ST11	cKp	63	2020-10-17	69	female	General surgery	0	1	1	0	1	0	0	0	1	5	0	0	0	0	0	0	0	0	1	0	0	0	1	2.76	79	10.25	321	72.4	59.3	27.6	0.25	0	0		0	0	missing	1	0	16	32	<=0.25	32
Non-ST11	cKp	64	2020-10-19	88	male	Emergency	1	1	1	1	0	0	0	1	1	3	1	0	1	0	1	0	0	1	0	0	0	0	1	3.51	113	1.72	204	87.7	61	33.3	0.32	1	0		0	2	0	0	0	<=4	<=0.12	0.5	32
ST11	HvKp	71	2020-10-15	83	female	ICU	1	1	1	1	0	0	0	0	1	4	1	1	1	1	1	0	0	1	0	0	0	0	1	3.72	119	23.54	170	93.5	60	27.8	0.39	0	1	17	1	9	1	1	1	>=128	>=64	>=16	>=16
ST11	HvKp	76	2017-12-11	83	male	Cardial Surgery	0	1	1	0	0	0	0	1	1	4	1	1	1	1	1	0	0	0	0	1	0	0	1	2.86	85	13.67	28	61.5	missing	33	0.24	1	1	2	1	15	1	1	1	>=128	>=64	>=16	>=16
Non-ST11	cKp	77	2020-10-16	80	male	General surgery	1	0	0	0	0	0	0	0	0	1	0	0	0	0	0	0	0	0	0	0	1	0	1	3.24	110	4.87	278	87	49	28.2	0.29	0	0		0	4	0	0	0	8	4	<=0.25	28
Non-ST11	cKp	79	2020-10-20	61	male	general surgery	0	0	0	0	0	0	0	0	1	0	1	0	1	0	1	1	0	0	0	0	0	1	1	3.76	113	13.73	202	92.3	65	33.4	0.34	0	0		0	0	0	1	0	32	4	1	33
Non-ST11	cKp	80	2020-10-20	90	male	Geriatric	0	0	1	1	0	0	1	1	1	5	1	0	0	0	1	0	1	0	1	0	0	0	1	2.51	88	10.52	105	77.8	75	41.8	0.27	0	0		0	4	0	1	1	>=128	>=64	>=16	>=64
Non-ST11	HvKp	82	2020-10-20	66	female	Immunology	1	0	0	1	0	0	0	1	0	3	0	0	0	0	0	0	0	1	0	0	0	0	1	4.91	137	9.38	201	81	76.6	29.6	0.44	0	0		0	0	0	0	0	8	0.25	1	30
ST11	HvKp	83	2020-10-20	85	male	ICU	0	1	1	1	0	0	1	0	1	4	1	1	1	1	1	1	0	0	1	0	0	0	1	3.92	119	5.5	242	47.1	70	31.2	0.37	0	1	74	0	3	0	1	1	>=128	>=64	>=16	6
ST11	cKp	87	2020-10-21	65	male	Emergency	0	1	1	1	0	0	0	0	1	3	1	1	1	0	1	1	0	1	0	0	0	0	1	2.87	86	10.54	137	92.8	59	29.4	0.25	1	0		0	4	0	1	1	>=128	>=64	>=16	6
Non-ST11	HvKp	89	2020-10-20	91	male	Emergency	0	0	1	0	0	0	0	1	1	2	0	0	0	0	0	0	0	0	0	1	0	0	1	4.31	142	10.38	245	93.8	71	36.9	0.45	0	0		0	2	0	0	0	<=4	0.25	<=0.25	32
Non-ST11	HvKp	90	2020-10-22	56	male	Cardial Surgery	0	1	1	0	0	0	0	1	0	3	0	0	0	0	0	0	0	1	0	0	0	0	1	3.69	117	11.78	209	84.9	47	24.2	0.33	0	0		0	1	0	0	0	<=4	<=0.12	<=0.25	34
Non-ST11	cKp	92	2020-10-23	57	female	Vasculocardiology	0	0	1	0	0	0	0	1	0	2	0	0	0	0	0	0	0	0	1	0	0	0	1	5.26	122	5.12	275	52.9	66.6	39.5	0.4	0	0		0	0	0	0	0	8	0.5	0.5	29
ST11	cKp	93	2020-10-26	67	female	Emergency	0	1	1	0	0	0	1	1	1	4	1	1	1	0	1	0	0	1	0	0	0	0	1	5.04	153	13.99	79	85.4	50	22.7	0.49	0	1	20	1	7	1	1	1	>=128	>=64	>=16	>=16
Non-ST11	cKp	97	2020-10-23	36	female	Emergency	0	0	0	0	0	0	0	0	0	0	0	0	0	0	0	0	0	0	0	0	0	1	2	4.23	127	11.34	238	76	72	36.5	0.38	0	0		0	0	0	0	0	<=4	<=0.12	<=0.25	32
Non-ST11	cKp	99	2020-10-24	42	male	general surgery	0	0	0	0	0	0	1	0	1	0	1	0	1	0	1	0	0	0	0	0	0	1	1	3.51	108	12.01	380	84.3	74	31.8	0.34	0	0		0	2	0	0	0	<=4	<=0.12	0.5	28
Non-ST11	HvKp	100	2020-10-24	86	female	Vascular surgery	1	1	1	1	0	1	0	0	0	4	0	0	0	0	0	0	0	1	0	0	0	0	2	3.74	115	13.1	168	86.5	missing	34.4	0.34	1	0		1	3	0	0	0	<=4	0.25	0.5	29
Non-ST11	HvKp	101	2020-10-24	70	male	neurosurgery	0	0	1	1	1	0	0	0	0	3	0	0	0	0	0	0	0	1	0	0	0	0	2	2.22	69	12.41	100	85.1	64	28.2	0.21	0	0		1	5	0	0	0	<=4	<=0.12	<=0.25	29
ST11	HvKp	112	2020-10-30	84	male	Emergency	0	1	1	0	0	0	0	1	1	3	1	1	1	0	1	0	0	1	0	0	0	0	1	1.89	59	10.46	42	91.8	52	23.7	0.19	1	1	1	1	25	1	1	1	>=128	>=64	>=16	>=16
Non-ST11	HvKp	115	2020-10-28	63	female	Infectious disease	0	0	0	0	0	0	1	0	1	1	1	0	0	0	0	1	0	0	0	0	0	1	1	3.33	97	20.68	526	89.4	57	23.8	0.31	0	0		0	0	0	0	0	<=4	0.25	<=0.25	<=0.25
Non-ST11	HvKp	119	2020-11-02	88	female	ICU	0	1	1	1	0	0	1	1	1	5	1	0	1	1	1	0	1	0	1	0	0	0	1	3.79	103	8.22	261	61.3	71	36.5	0.33	0	1	161	0	3	0	0	0	<=4	<=0.12	<=0.25	25
Non-ST11	HvKp	120	2020-11-03	84	male	general surgery	0	1	1	0	0	0	1	0	1	3	1	0	1	0	1	0	0	0	0	0	1	0	1	2.92	92	20.52	226	94.9	65	24.8	0.27	0	0		0	2	0	1	0	<=4	<=0.12	1	35
Non-ST11	HvKp	121	2020-11-08	69	female	Thoracic surgery	0	0	1	1	0	0	0	0	1	2	1	0	1	0	0	0	0	1	0	0	0	0	1	3.83	118	14.35	198	90.9	59.1	34.9	0.35	0	0		0	0	0	0	0	<=4	0.25	0.5	32
ST11	cKp	122	2020-11-05	68	male	ICU	0	0	1	1	0	0	1	1	1	5	1	1	1	1	1	0	0	1	0	0	0	0	1	2.92	89	6.9	142	65.6	81	37.9	0.29	0	1	94	0	9	0	1	1	>=128	>=64	>=16	>=16
ST11	cKp	126	2020-11-04	85	male	ICU	0	0	1	1	0	0	0	1	1	3	1	1	1	0	1	1	0	1	0	0	0	0	1	3.17	107	9.41	324	70.1	75	35.5	0.31	0	1	27	0	2	0	1	1	>=128	>=64	>=16	>=16
ST11	HvKp	128	2020-11-05	80	female	Emergency	0	0	1	1	0	0	0	1	1	3	1	0	1	0	1	0	0	0	1	0	0	0	1	1.54	54	7.22	36	38.8	60	29.9	0.17	0	0		0	9	0	1	1	>=128	>=64	>=16	6
ST11	cKp	130	2020-11-10	90	male	Geriatric	0	0	1	1	0	0	1	1	1	5	1	1	1	1	1	0	0	1	0	0	0	0	1	4.2	123	13.59	271	73.1	67	35.1	0.38	0	1		0	5	1	1	1	>=128	>=64	>=16	>=16
Non-ST11	cKp	140	2020-11-15	95	male	Emergency	1	0	1	0	1	0	1	0	1	5	1	0	1	0	1	0	0	1	0	0	0	0	2	3.99	95	19.29	378	97.3	61	28.8	0.3	0	0		1	0	1	0	0	<=4	32	<=0.25	26
Non-ST11	HvKp	157	2020-11-23	63	female	Orthopedics	0	0	0	0	0	0	1	0	1	1	1	0	1	0	0	1	0	0	1	0	0	0	1	3.95	124	9.13	205	67.6	71.6	41	0.35	0	0		0	0	0	0	0	<=4	<=0.12	0.5	30
ST11	HvKp	162	2020-11-24	61	male	general surgery	0	0	1	0	0	0	0	1	1	2	1	1	1	1	1	1	1	0	0	0	1	0	1	4.01	127	6.12	139	87.7	61	30.7	0.38	0	1	18	0	8	1	1	1	>=128	>=64	>=16	>=16
Non-ST11	HvKp	164	2020-11-21	70	male	Emergency	0	0	1	0	0	0	1	1	1	3	1	0	0	0	0	1	1	0	0	1	0	0	2	3.96	125	10.12	65	84.4	52	23.8	0.36	0	0		0	6	0	0	0	<=4	0.25	<=0.25	<=0.25
Non-ST11	HvKp	168	2020-11-26	68	male	Orthopedics	0	1	1	1	0	0	0	0	0	3	1	0	0	0	1	0	0	1	0	0	0	0	1	4.72	145	6.35	217	69.7	68.3	40.3	0.43	0	0		0	1	0	0	0	<=4	<=0.12	0.5	<=0.25
Non-ST11	cKp	169	2020-11-27	68	male	Urology Surgery	0	0	0	0	0	0	1	1	0	2	1	0	1	0	0	0	0	0	1	0	0	0	1	4.07	129	11.62	236	85.4	missing	missing	0.37	0	0		0	0	0	0	0	<=4	<=0.12	<=0.25	<=0.25
Non-ST11	HvKp	180	2020-11-24	60	male	Hematology	1	0	1	0	1	0	1	0	1	5	1	1	1	0	0	0	0	0	0	1	0	0	1	3.62	111	0.2	9	5	45	21.1	0.34	1	1	9	0	13	1	0	0	<=4	<=0.12	<=0.25	<=0.25
Non-ST11	HvKp	184	2020-12-02	66	female	Respiratory medicine	0	0	0	0	0	0	0	0	0	0	0	0	0	0	0	0	0	1	0	0	0	0	1	4.19	125	5.29	262	33.2	59.5	36.1	0.37	0	0		0	0	0	0	0	<=4	0.25	1	33
Non-ST11	cKp	188	2020-11-29	98	male	ICU	1	0	1	0	0	0	0	0	1	2	1	1	1	0	1	0	1	0	0	1	0	0	1	2.83	88	11.01	227	82.8	76	33.2	0.29	0	1	22	0	2	0	1	0	32	8	0.5	27
Non-ST11	cKp	189	2020-11-30	63	male	Urology Surgery	0	1	1	0	0	0	1	1	1	4	0	0	0	0	0	0	0	0	1	0	0	0	1	4.84	147	9.52	334	71	72	41.4	0.45	0	0		0	0	0	1	0	16	0.5	<=0.25	<=0.25
Non-ST11	cKp	199	2020-12-03	83	male	Emergency	0	1	1	1	0	0	1	0	1	4	1	0	0	0	1	0	0	1	0	0	0	0	1	3.7	104	10.61	127	78.9	61	26.2	0.31	0	0		0	4	1	1	1	>=128	32	>=16	>=16
ST11	HvKp	200	2020-12-03	71	female	Orthopedics	0	0	1	1	0	1	0	0	1	2	1	1	1	0	0	1	1	0	0	0	0	1	1	3.3	101	10.59	391	90.5	70	36.9	0.32	0	0		0	0	0	1	1	>=128	>=64	>=16	>=16
ST11	HvKp	202	2020-12-05	84	female	Emergency	0	0	1	0	0	0	0	0	1	1	1	1	1	1	1	1	0	1	0	0	0	0	1	2.12	74	6.02	44	73.3	54	24.3	0.23	0	0		0	7	1	1	1	>=128	>=64	>=16	>=16
Non-ST11	HvKp	207	2020-12-09	61	female	Thoracic surgery	1	1	1	1	0	0	0	1	0	4	1	0	0	0	0	1	0	0	1	0	0	0	2	4.32	136	10.15	231	88.2	70.2	41.8	0.4	0	0		0	0	0	0	0	<=4	<=0.12	<=0.25	<=0.25
ST11	HvKp	213	2020-12-07	84	male	Emergency	1	1	1	1	0	0	1	1	1	6	1	0	0	0	1	0	0	1	0	0	0	0	1	3.98	110	12.85	116	86.7	44	21.8	0.36	0	1	30	0	3	1	1	1	>=128	>=64	>=16	>=16
Non-ST11	HvKp	218	2020-12-12	55	female	ICU	0	0	0	0	0	0	0	0	0	0	1	0	1	0	0	0	0	1	0	0	0	0	1	3.45	99	5.78	120	86.1	55	32.7	0.31	0	0		0	1	missing	0	0	<=4	<=0.12	<=0.25	<=0.25
Non-ST11	HvKp	220	2020-12-11	76	female	Emergency	1	1	1	1	0	0	1	0	1	5	0	0	0	0	0	0	0	0	0	1	0	0	2	4.19	117	15.25	74	94.3	45.9	20.4	0.36	0	0		0	3	0	0	0	<=4	<=0.12	<=0.25	<=0.25
Non-ST11	cKp	221	2020-12-11	51	male	Emergency	0	0	0	0	0	0	1	0	0	0	0	0	0	0	0	0	0	0	0	1	0	0	2	5.03	158	13.33	282	81.4	60.3	37.3	0.47	0	0		0	2	0	0	0	<=4	<=0.12	0.5	<=0.25
Non-ST11	HvKp	224	2020-12-11	63	male	Cardial Surgery	0	0	1	0	0	0	0	0	1	1	0	0	0	0	0	0	0	1	0	0	0	0	1	2.89	90	16.09	275	90.8	51.4	32.2	0.28	0	0		0	0	0	0	0	<=4	<=0.12	<=0.25	<=0.25
ST11	cKp	237	2020-12-10	66	male	ICU	0	0	1	1	1	0	0	0	1	4	1	1	1	1	0	0	0	0	0	1	0	0	1	2.72	84	0.24	4	16.6	60	30.9	0.23	1	1	1	1	26	1	1	1	>=128	>=64	>=16	>=16
Non-ST11	cKp	251	2020-12-18	83	male	general surgery	1	1	1	1	0	0	1	1	0	5	0	0	0	0	0	0	0	0	1	0	0	0	1	3.6	114	7.97	169	82.3	62.2	36.2	0.35	0	0		0	2	0	1	0	8	1	<=0.25	<=0.25
Non-ST11	HvKp	282	2021-01-01	38	male	Emergency	1	1	0	0	0	0	0	0	1	2	0	0	0	0	0	0	0	0	0	1	0	0	2	2.74	83	3.68	310	81.3	51	20	0.22	0	0		0	2	0	0	0	<=4	<=0.12	<=0.25	<=0.25
Non-ST11	HvKp	302	2021-01-07	70	male	Cardial Surgery	0	0	1	0	0	0	1	0	1	2	1	0	1	0	0	0	0	1	0	0	0	0	1	3.66	118	9.81	82	91.6	65.1	37.6	0.36	1	0		1	6	0	0	0	<=4	<=0.12	<=0.25	<=0.25
ST11	cKp	326	2018-09-11	66	male	Emergency	0	0	0	0	0	0	1	0	1	2	1	0	1	0	1	0	0	1	0	0	0	0	1	2.36	85	12.93	675	79	73	34	0.24	0	0		0	0	0	1	1	>=128	>=64	>=16	13
ST11	cKp	338	2018-09-25	81	male	Emergency	1	1	1	0	0	0	0	1	1	4	1	0	1	0	1	0	0	1	0	0	0	0	1	2.65	70	10.17	279	88.9	59	31	0.23	0	1		0	5	0	1	1	>=128	>=64	>=16	6
ST11	cKp	339	2018-09-13	92	male	ICU	1	0	1	0	0	0	0	0	1	2	1	1	1	0	1	0	0	1	0	0	0	0	1	3	92	16.1	269	91.5	71	31	0.28	0	1	43	0	1	0	1	1	>=128	>=64	>=16	6
ST11	HvKp	471	2020-04-23	90	female	Emergency	0	0	1	1	1	0	0	0	1	3	1	1	1	1	1	0	1	0	1	0	0	0	1	3.16	104	6.75	252	67.7	58	32.6	0.33	0	0		1	0	0	1	1	>=128	>=64	>=16	6
Non-ST11	HvKp	472	2020-05-18	88	male	ICU	0	0	1	1	0	0	0	1	1	2	1	1	1	1	1	1	1	0	0	0	0	1	1	2.21	70	5.79	146	76.7	missing	41.4	0.22	1	1	38	1	12	0	1	1	>=128	>=64	>=16	6
Non-ST11	cKp	473	2020-03-12	85	female	Geriatric	0	0	1	1	0	0	1	0	1	3	1	0	1	0	1	0	1	1	0	0	0	0	1	2.75	83	15.31	152	80.5	62	33	0.26	0	0		0	1	0	1	1	>=128	>=64	>=16	6
ST11	HvKp	475	2020-05-03	83	female	Emergency	0	0	1	1	0	0	0	1	1	3	1	1	1	0	1	0	1	0	1	0	0	0	1	2.28	73	15.1	264	87.7	67	34.7	0.22	0	0		0	1	0	1	1	>=128	>=64	>=16	6
Non-ST11	cKp	478	2020-03-31	88	female	Geriatric	0	1	1	1	0	0	1	0	0	3	1	0	1	0	1	0	0	1	0	0	0	0	1	3.77	100	8.04	235	85.7	49.1	29.4	0.3	0	0		0	2	0	0	1	>=128	16	>=16	18
ST11	cKp	480	2020-03-22	57	female	Emergency	0	1	1	1	1	0	0	1	1	6	1	1	1	1	1	1	1	0	1	0	0	0	1	1.7	52	13.27	206	84.5	68	32	0.16	0	0		0	3	0	1	1	>=128	>=64	>=16	6
ST11	HvKp	482	2020-07-19	93	female	Emergency	1	1	1	1	0	0	0	0	1	4	1	1	1	0	1	0	0	1	0	0	0	0	1	2.83	97	13.24	455	65	76	31.6	0.31	0	0		0	0	0	1	1	>=128	>=64	>=16	6
Non-ST11	cKp	483	2020-07-20	89	male	ICU	1	0	1	1	0	0	1	0	1	4	1	1	1	0	1	0	1	1	0	0	0	0	1	2.55	72	7.6	283	73.3	77	33.7	0.23	0	1	28	0	0	0	1	1	>=128	32	>=16	6
Non-ST11	cKp	486	2020-06-17	75	male	Emergency	1	0	1	1	1	0	0	0	1	4	1	1	1	0	1	0	0	1	0	0	0	0	1	2.39	66	23.64	279	84.7	67	26.5	0.21	0	1	8	0	2	1	1	0	>=128	32	<=0.25	29
ST11	HvKp	490	2020-07-23	62	male	Emergency	0	0	1	1	0	0	1	0	1	3	1	0	1	0	1	1	0	1	0	0	0	0	1	4.22	129	5.59	315	78.6	75	37.5	0.38	0	0		0	0	0	1	1	>=128	>=64	>=16	6
Non-ST11	HvKp	103	2020-10-22	35	male	Cardial Surgery	0	0	0	0	0	0	0	0	0	0	1	0	1	0	0	0	0	1	0	0	0	0	1	4.62	146	11.51	215	82	60.8	35.4	0.42	0	0		0	0	0	0	0	<=4	<=0.12	1	30
ST11	cKp	131	2020-11-11	89	female	Emergency	0	1	1	1	0	0	0	0	1	3	1	0	1	0	1	0	0	1	0	0	0	0	1	4	135	7.78	126	85.1	64	30.6	0.4	1	0		0	15	1	1	1	>=128	>=64	>=16	6
Non-ST11	cKp	249	2020-12-16	74	male	Vascular surgery	0	0	1	1	0	0	0	0	0	2	1	0	1	1	0	0	0	1	0	0	0	0	1	4.15	128	5.35	121	86.8	missing	31.1	0.39	1	0		1	5	0	0	0	<=4	<=0.12	<=0.25	<=0.25
Non-ST11	cKp	316	2018-09-05	57	female	Emergency	0	0	0	1	0	0	1	1	0	3	0	0	0	0	0	0	0	1	0	0	0	0	2	2.3	72	16.23	148	96.6	missing	missing	0.22	0	0		0	9	1	0	0	8	0.25	<=0.25	36
Non-ST11	cKp	322	2018-09-13	83	male	Emergency	0	0	1	1	0	0	0	0	1	1	1	0	0	1	0	0	0	1	0	0	0	0	2	1.77	62	10.54	333	89.7	73	37	0.17	1	1	26	1	9	1	0	0	<=4	<=0.12	1	32
ST11	cKp	340	2018-09-13	81	male	ICU	1	1	1	0	0	0	0	0	1	3	1	1	1	1	1	0	0	1	0	0	0	0	1	4.56	126	6.8	197	80.2	57	27	0.42	0	1	18	1	6	0	1	1	>=128	>=64	>=16	6
Non-ST11	cKp	351	2018-09-26	78	male	Oncology radiotherapy	0	0	0	0	1	0	0	0	1	2	0	0	0	0	0	0	0	1	0	0	0	0	1	2.74	77	6.77	87	81.6	41.4	24.2	0.25	0	0		0	1	0	0	0	64	0.25	<=0.25	29
Non-ST11	HvKp	374	2018-10-15	84	male	Geriatric	1	1	1	0	0	0	0	0	1	4	0	0	0	0	0	0	0	1	0	0	0	0	1	4.44	127	9.97	190	75.6	60	39	0.41	0	0		0	0	0	0	0	<=4	<=0.12	0.5	32
ST11	cKp	463	2020-02-03	84	male	Geriatric	0	1	1	1	1	0	0	1	1	6	1	0	1	0	1	0	0	1	0	0	0	0	1	3.09	106	11.86	277	79.9	61	31	0.31	0	0		0	3	0	1	1	>=128	>=64	>=16	10
ST11	cKp	491	2020-06-17	94	female	Geriatric	0	0	1	1	0	0	1	1	1	5	1	0	1	0	1	0	0	0	1	0	0	0	1	3.45	102	14.29	360	76.8	68	40	0.32	0	0		0	0	0	1	1	>=128	>=64	>=16	6
Non-ST11	HvKp	502	2020-06-29	69	female	Cardial Surgery	0	1	1	0	0	0	0	0	1	2	0	0	0	0	0	0	0	0	0	1	0	0	1	2.85	89	6.34	273	86.8	85	44.8	0.26	0	0		0	0	0	0	0	<=4	<=0.12	0.5	28
ST11	HvKp	503	2020-08-03	94	male	Geriatric	0	0	1	1	0	0	0	1	1	3	1	0	1	0	1	0	0	1	0	0	0	0	1	3.2	108	9.9	133	76.3	53.5	28.9	0.36	0	0		0	5	1	1	1	>=128	>=64	>=16	6
ST11	cKp	510	2020-08-12	95	male	ICU	1	1	1	1	0	0	0	1	1	5	1	1	1	0	1	1	1	0	0	0	0	1	1	2.34	78	1.31	33	82.4	64	33	0.24	0	1	21	1	10	1	1	1	>=128	>=64	>=16	6
ST11	cKp	512	2020-01-16	95	male	ICU	1	0	1	1	1	0	0	0	1	4	1	1	1	0	1	1	0	1	0	0	0	0	1	3.35	114	10.38	79	93.2	63	28.6	0.35	0	1	5	0	11	missing	1	1	>=128	>=64	>=16	6
Non-ST11	HvKp	A1	2021-01-21	82	male	Emergency	0	0	0	0	0	0	0	0	0	0	0	0	0	0	0	0	0	0	0	1	0	0	2	4.32	132	14.65	176	87.2	81	38	0.4	0	0		0	1	0	0	0	<=4	0.25	0.5	<=0.25
ST11	HvKp	A3	2020-01-22	88	female	Emergency	1	0	0	1	0	0	0	0	1	2	1	0	1	0	1	0	0	1	0	0	0	0	1	3.33	98	10.66	209	81.7	63	30.7	0.32	0	0		0	0	0	1	1	>=128	>=64	>=16	6
Non-ST11	cKp	A5	2021-01-22	72	male	ICU	1	0	0	1	0	0	0	0	1	2	1	1	1	0	1	0	0	1	0	0	0	0	1	3.04	97	8.46	271	83.8	65	32.7	0.3	1	1	4	0	7	0	1	1	>=128	>=64	>=16	>=16
Non-ST11	HvKp	A6	2021-01-24	89	female	Emergency	1	0	0	0	1	0	1	1	0	4	0	0	0	0	0	0	0	1	0	0	0	0	2	4.59	135	12.45	265	89.4	69	29.5	0.44	1	0		0	5	1	0	0	<=4	<=0.12	1	<=0.25
Non-ST11	cKp	A9	2019-01-16	89	female	Emergency	1	0	1	1	0	0	0	0	1	3	1	1	1	1	1	0	1	1	0	0	0	0	1	3.27	103	12.61	322	57	65	30	0.31	0	1	12	0	3	0	1	1	>=128	>=64	>=16	6
Non-ST11	HvKp	B0	2021-01-18	85	male	Emergency	0	0	1	1	0	0	1	0	1	3	1	1	0	0	1	0	0	1	0	0	0	0	1	4.26	127	11.63	211	66.8	65	31.8	0.38	0	0		0	3	0	0	0	<=4	<=0.12	<=0.25	<=0.25
ST11	HvKp	B1	2021-01-18	84	male	Emergency	1	0	1	0	1	0	0	0	1	9	1	0	1	0	1	0	0	0	0	0	0	1	1	3.59	103	6.05	206	75.7	60	29.9	0.32	0	0		0	1	0	1	1	>=128	>=64	>=16	>=16
ST11	HvKp	B8	2021-01-26	84	male	Emergency	1	0	1	0	1	0	0	0	1	5	1	0	1	0	1	0	1	0	1	0	0	0	1	3.13	87	11.47	245	87.3	57	29.9	0.28	0	0		0	0	1	1	1	>=128	>=64	>=16	6
ST11	HvKp	C0	2021-01-25	71	male	Emergency	0	0	1	0	0	0	1	1	1	3	1	1	0	0	0	0	1	0	1	0	0	0	1	1.95	55	10.9	95	84.5	66	29.9	0.17	0	0		0	4	0	1	1	>=128	>=64	>=16	>=16
Non-ST11	cKp	C4	2021-01-26	83	male	Emergency	0	0	1	1	0	0	0	0	1	1	1	0	1	0	1	0	1	1	0	0	0	0	1	3.83	127	8.08	178	74.3	69	30	0.38	0	0		0	4	0	1	0	>=128	32	<=0.25	<=0.25
Non-ST11	cKp	C5	2021-01-23	80	female	Emergency	0	0	1	1	0	0	0	1	1	3	1	0	0	0	1	0	0	0	1	0	0	0	1	3.01	95	9.58	97	21.6	83	40.4	0.3	0	0		0	6	0	1	0	>=128	32	<=0.25	<=0.25
Non-ST11	HvKp	C7	2021-01-29	40	female	Cardial Surgery	0	1	1	0	0	1	0	0	1	2	1	1	1	0	0	1	0	1	0	0	0	0	1	3.76	106	14.03	205	90.8	43	23	0.33	0	0		0	4	0	0	0	<=4	<=0.12	<=0.25	<=0.25
Non-ST11	HvKp	C8	2021-01-28	90	male	Emergency	0	1	1	1	0	0	1	1	0	5	1	1	1	0	1	0	1	1	0	0	0	0	1	1.52	72	9.83	248	88.1	69	28.3	0.21	1	1	67	1	10	0	1	1	>=128	>=64	>=16	>=16
Non-ST11	HvKp	D2	2021-01-27	85	male	Dermatology	0	0	1	1	0	0	0	0	1	1	0	0	0	0	0	0	0	1	0	0	0	0	2	3.58	112	12.59	256	71.3	63.7	36.1	0.34	0	0		0	3	0	0	0	<=4	<=0.12	<=0.25	<=0.25
Non-ST11	HvKp	D4	2021-01-30	54	male	ICU	0	1	0	0	0	1	1	1	1	3	1	0	0	0	0	1	0	0	0	0	1	0	1	3.63	121	11.55	284	88.8	72	34.2	0.35	0	1	16	0	5	1	0	0	<=4	0.25	0.5	<=0.25
Non-ST11	cKp	E0	2021-02-03	71	male	Orthopedics	0	1	1	0	0	0	0	0	0	2	0	0	0	0	0	0	0	0	1	0	0	0	2	4.27	125	9.66	195	83.2	missing	33.7	0.37	0	0		0	0	0	1	0	8	32	<=0.25	<=0.25
Non-ST11	HvKp	E2	2021-01-31	37	male	Emergency	0	1	0	0	0	0	0	1	1	1	0	0	0	0	0	0	0	0	0	1	0	0	2	6.8	135	18.94	550	91.5	85	38.7	0.44	0	0		0	2	0	0	0	<=4	0.25	<=0.25	<=0.25
Non-ST11	cKp	E5	2021-01-30	61	female	general surgery	0	0	0	0	1	1	0	0	1	2	1	1	1	0	1	1	0	0	1	0	0	0	1	4.08	120	5.46	160	65	60	28.9	0.37	0	0		0	0	0	1	0	16	8	<=0.25	<=0.25
Non-ST11	HvKp	E7	2021-02-01	82	male	Emergency	0	0	0	1	0	0	0	1	0	1	0	0	0	0	0	0	0	0	0	1	0	0	2	4.63	147	6.09	131	93.9	65	32.4	0.44	0	0		0	2	0	0	0	<=4	<=0.12	0.5	<=0.25
ST11	HvKp	E8	2021-02-02	90	male	Emergency	0	0	1	1	0	0	0	1	1	3	1	1	1	0	1	1	0	1	0	0	0	0	1	2.12	67	7.46	57	83	58	29	0.2	0	1	81	0	8	0	1	1	>=128	>=64	>=16	>=16
Non-ST11	cKp	E9	2021-02-01	84	female	Emergency	0	1	1	1	0	0	0	1	1	3	1	0	1	0	1	0	0	1	0	0	0	0	1	0.93	27	9.87	91	72.4	61	29.4	0.09	0	1	10	0	3	1	1	1	>=128	>=64	>=16	>=16
Non-ST11	cKp	F2	2021-02-07	81	male	Vascular surgery	1	0	1	0	0	1	1	0	1	3	0	0	0	0	0	0	0	0	0	0	0	1	1	3.61	103	10.01	405	85	72	33.3	0.33	0	0		0	2	0	1	0	32	>=64	<=0.25	<=0.25
Non-ST11	cKp	F3	2021-02-06	73	male	Respiratory medicine	0	0	1	0	0	0	1	1	1	3	1	0	1	0	0	0	0	1	0	0	0	0	1	3.05	102	3.71	114	76.8	55	29.7	0.29	0	0		0	3	0	1	1	>=128	>=64	>=16	>=16
Non-ST11	cKp	F5	2021-02-06	63	male	Emergency	0	1	0	1	0	0	1	0	1	3	1	1	1	0	1	0	1	0	0	0	0	1	1	1.84	56	2.13	29	84.5	60	26.6	0.16	0	0		0	9	1	1	1	>=128	32	>=16	>=16
Non-ST11	HvKp	H5	2021-02-18	65	female	Infectious disease	0	0	0	0	1	0	1	1	0	3	0	0	0	0	0	0	0	0	0	1	0	0	2	3.84	118	14.21	96	88.8	62.1	33.6	0.34	0	0		0	1	0	0	0	8	<=0.12	<=0.25	<=0.25
Non-ST11	HvKp	J4	2021-02-18	64	male	Orthopedics	0	1	0	1	0	0	1	0	0	3	1	0	0	0	1	0	0	1	0	0	0	0	1	4.17	135	11.98	252	77.6	missing	missing	0.39	0	0		0	0	0	0	0	<=4	<=0.12	1	<=0.25
Non-ST11	HvKp	J5	2021-02-18	18	male	Otorhinolaryngological	0	0	0	0	0	0	0	0	0	0	0	0	0	0	0	0	0	1	0	0	0	0	2	5.1	153	7.24	330	47	81.1	48	0.46	0	0		0	0	0	0	0	<=4	0.25	<=0.25	<=0.25
ST11	HvKp	J7	2021-02-19	73	male	Emergency	1	0	1	1	0	0	1	1	1	5	1	1	0	0	1	0	0	1	0	0	0	0	1	2.44	81	7.27	265	78.1	66	31.2	0.25	0	0		0	4	0	1	1	6	>=64	>=16	>=16
Non-ST11	cKp	K3	2021-02-21	75	female	Emergency	0	0	1	0	0	0	0	0	1	1	1	0	1	0	1	0	0	1	0	0	0	0	1	2.82	87	5.62	200	75.5	69	33.2	0.27	0	0		0	0	0	0	1	<=4	0.25	<=0.25	10
ST11	HvKp	K9	2021-02-23	90	female	ICU	1	0	1	1	0	0	1	0	1	4	1	1	1	1	1	0	0	1	0	0	0	0	1	3.49	118	12.75	184	89.6	62	36.2	0.39	0	1	14	1	4	1	1	1	>=128	>=64	>=16	6
ST11	HvKp	L0	2021-02-23	88	male	Emergency	0	0	1	0	0	0	0	1	1	3	1	0	1	0	1	0	0	1	0	0	0	0	1	2.21	67	2.27	55	50.2	59.2	29.9	21.5	1	0		0	8	0	1	1	>=128	>=64	>=16	>=16
ST11	HvKp	M2	2021-02-23	78	female	Emergency	1	1	1	1	0	0	0	1	1	5	1	0	1	0	1	0	1	0	0	0	0	1	1	2.5	80	3.17	42	62.5	59	30.7	0.24	0	0		0	5	0	1	1	>=128	>=64	>=16	6
Non-ST11	HvKp	M4	2021-02-25	70	male	Cardial Surgery	0	0	1	0	0	0	0	0	0	1	0	0	0	0	0	0	0	1	0	0	0	0	1	3.61	122	7.91	132	89.7	49	29.3	0.34	0	0		0	2	0	0	0	<=4	<=0.12	0.5	<=0.25
Non-ST11	HvKp	O2	2021-03-04	22	male	Cardial Surgery	0	0	1	0	0	0	0	0	0	1	1	0	0	0	0	1	0	1	0	0	0	0	1	4.33	147	13.74	167	91.1	53	31.4	0.42	0	0		0	0	0	0	0	<=4	<=0.12	1	<=0.25
ST11	HvKp	O8	2021-03-07	88	male	Emergency	0	0	1	0	0	0	1	1	1	3	1	1	1	1	1	0	1	1	0	0	0	0	1	2.86	90	7.97	179	84.2	60	29.7	0.27	0	1	44	1	10	0	1	1	>=128	>=64	>=16	>=16
Non-ST11	cKp	P0	2021-01-11	79	male	Emergency	0	0	1	1	0	0	1	1	1	3	1	0	1	1	1	0	0	1	0	0	0	0	1	4.37	132	12.73	257	74.8	73	34.4	0.37	0	0		0	0	0	1	0	16	32	<=0.25	<=0.25
Non-ST11	HvKp	P3	2017-11-13	85	male	Geriatric	0	1	1	0	0	0	0	1	1	3	1	0	0	0	1	0	0	1	0	0	0	0	1	3.37	102	11.19	158	87.9	50.9	29	0.31	0	0		0	8	1	0	0	<=4	<=1	<=1	<=0.25
Non-ST11	HvKp	P5	2017-01-06	80	male	ICU	1	0	1	0	1	0	0	1	0	5	1	0	0	0	1	0	0	0	0	1	0	0	1	2.68	78	3.05	90	56.4	missing	34	0.25	0	1	56	0	2	0	0	0	<=4	<=1	<=1	<=0.25
Non-ST11	HvKp	P6	2017-01-05	91	male	Geriatric	1	0	1	0	0	1	1	0	1	3	0	0	0	0	0	0	1	1	0	0	0	0	1	3.01	80	5.65	308	56.7	missing	32	0.27	0	0		0	1	0	0	0	<=4	<=1	<=1	<=0.25
Non-ST11	HvKp	P7	2017-01-04	94	male	Emergency	0	0	1	0	0	0	0	0	0	2	0	0	0	0	0	0	0	1	0	0	0	0	1	4.07	120	12.57	266	80.9	missing	27	0.38	0	0		0	0	0	0	0	<=4	<=1	<=1	<=0.25
Non-ST11	cKp	Q4	2017-12-19	52	male	Vascular surgery	0	1	1	0	0	0	1	0	1	4	1	0	0	0	0	1	0	0	0	0	0	1	1	3.47	109	11.61	261	86	61.5	31.8	0.32	0	0		0	4	0	1	0	<=4	<=1	<=1	<=0.25
ST11	HvKp	Q8	2017-11-27	81	male	Gastroenterology	1	1	1	1	1	1	0	0	1	6	1	0	1	0	0	0	0	1	0	0	0	0	1	4.74	140	14.62	167	91.4	51	32.1	0.41	0	0		0	0	missing	1	1	>=128	16	>=16	>=16
Non-ST11	cKp	R0	2017-12-14	43	male	Orthopedics	0	0	0	0	0	1	0	0	1	0	1	0	1	0	0	0	1	0	0	0	0	1	1	4.37	134	11.24	203	72	58.3	34	0.39	0	0		0	0	0	0	0	<=4	<=1	<=1	<=0.25
ST11	HvKp	R6	2018-12-04	88	female	Geriatric	1	1	1	1	0	0	0	0	1	5	1	0	0	0	1	0	0	0	0	0	0	1	1	3.28	103	5.62	169	67.2	53.4	31.5	0.31	1	0		0	8	0	1	1	>=128	>=64	>=16	6
ST11	cKp	S8	2020-10-05	90	female	ICU	1	0	1	1	0	0	1	1	1	5	1	1	1	1	1	1	0	1	0	0	0	0	1	2.24	72	4.73	124	60	61	34.9	0.23	0	1	39	1	8	0	1	1	>=128	>=64	>=16	6
ST11	HvKp	T0	2020-09-09	76	male	Emergency	0	1	1	1	0	0	0	1	1	5	1	1	1	0	1	0	0	1	0	0	0	0	1	2.96	81	13.06	224	89.7	51	24.7	0.24	0	1	12	0	4	1	1	1	>=128	>=64	>=16	6
[truncated: 7 more columns]
